# Supplementary material for: Host Range and Specificity of the Drosophila C Virus
Source: PLoS One. 2010 Aug 26;5(8):e12421. doi: 10.1371/journal.pone.0012421 (PMC2928731; doi:10.1371/journal.pone.0012421)
Supplement: File S1 — Raw electropherograms of sequenced DCV isolates. (1.72 MB ZIP) [file pone.0012421.s001.zip]

Archive with 51 entries (50 files):
- DCV_raw/
- DCV_raw/16a10_f.abd
- DCV_raw/16a10_r.abd
- DCV_raw/16a9_f.abd
- DCV_raw/16a9_r.abd
- DCV_raw/696.232_f.abd
- DCV_raw/696.232_r.abd
- DCV_raw/696.45_f.abd
- DCV_raw/696.45_r.abd
- DCV_raw/AkGB1_r.abd
- DCV_raw/AL7_f.abd
- DCV_raw/Al7_r.abd
- DCV_raw/Baf153_f.abd
- DCV_raw/Baf153_r.abd
- DCV_raw/Bam73_f.abd
- DCV_raw/Bam73_r.abd
- DCV_raw/Ez10_f.abd
- DCV_raw/Ez10_r.abd
- DCV_raw/FSP_f.abd
- DCV_raw/FSP_r.abd
- DCV_raw/HB2_f.abd
- DCV_raw/HB2_r.abd
- DCV_raw/Hi99.18_f.abd
- DCV_raw/Hi99.18_r.abd
- DCV_raw/KN134_f.abd
- DCV_raw/KN134_r.abd
- DCV_raw/KN5_r.abd
- DCV_raw/Linz44_f.abd
- DCV_raw/Linz44_r.abd
- DCV_raw/mel15_f.abd
- DCV_raw/mel15_r.abd
- DCV_raw/Ps94_f.abd
- DCV_raw/Ps94_r.abd
- DCV_raw/psjmg_f.abd
- DCV_raw/psjmg_r.abd
- DCV_raw/RC18_f.abd
- DCV_raw/RC18_r.abd
- DCV_raw/RG7_r.abd
- DCV_raw/Safr10_r.abd
- DCV_raw/Tam11_f.abd
- DCV_raw/Tam11_r.abd
- DCV_raw/Tam15_f.abd
- DCV_raw/Tam15_r.abd
- DCV_raw/Tana11_f.abd
- DCV_raw/Tana11_r.abd
- DCV_raw/vir_f.abd
- DCV_raw/vir_r.abd
- DCV_raw/ZW122_f.abd
- DCV_raw/ZW122_r.abd
- DCV_raw/ZW141_f.abd
- DCV_raw/ZW141_r.abd
