# Supplementary material for: Host Range and Specificity of the Drosophila C Virus
Source: PLoS One. 2010 Aug 26;5(8):e12421. doi: 10.1371/journal.pone.0012421 (PMC2928731; doi:10.1371/journal.pone.0012421)
Supplement: File S2 — FASTA alignment of consensus sequences from DCV isolates. (0.02 MB TXT) [file pone.0012421.s002.txt]

>Strain_EB 
TGAGGCACCTGTATTTAGATGTACTTGTCGATTCCTTGGTTATACCATTATGACTCAAGG
CATCGGTAAGAAGAATCCGAAACAGGAAGCTGCACGTCAGATGTTGCTCTTGTTATCAGG
AGATGTTGAGACTAACCCTGGACCCGTTCAATCGCGCCCCGTGTATTATCGTTACAACGA
CCCTAGATATACACGGTTGGAAAAAGCTATTGAACGTCGAGACGATAAAATTAAAACATT
AATTAAAGAGTTGCGTCGACAAATCAAAAATAGGAAAATTTATTCCCAAGGAATGTTTGA
TAAATTAACTAAACAAATTTCTGATGGGATAAAAGATGGTGTTGGCTCTGAACAGATGAA
TGGAAATTTGACTCGTATTTGTGATTTCCTAGAGAACACTCTTCCTGGGTTACAAGCAAA
TATTCAAGCCACTGTGATTGATACAACAGACAAATATGTTTCTTTAAAAGAGGATATTAT
GAAGATTGTTTTAGTGATAT
>16a.10    
NNNNNNNNNNNNNNNNNNNNNNNNNNNNNNNNNNNNNNNNNNNNNNNNNNNNNNNNNNNN
NNNNNNNNNNNNNNNNNNNNNNNNNNNNNCTGCACGTCAGATGTTGCTCTTGTTATCAGG
AGATGTTGAAACTAACCCTGGACCCGTTCAATCGCGCCCCGTGTATTATCGCTACAACGA
CCCTAGATATACACGGTTGGAAAAAGCTATTGAACGTCGAGACGATAAAATTAAAACACT
AATTAAAGAGTTGCGTCGACAAATCAAAAATAGGAAAATTTATTCCCAAGGGATGTTTGA
TAAATTAACTAAACAAATTTCTGATGGGATAAAAGATGGTGTTGGCTCTGAACAGATGAA
TGGAAATTTGACTCGTATTTGTGATTTCCTAGAGAACACTCTCCCCGGGTTACAAGCAAA
TATTCAAGCCACTGTGATTGATACAACAGACAAGTATGTTTCTTTAAAAGAAGATATTAT
GAAGATTGTTTTGGTGATAT
>16a.9     
NNNNNNNNNNGTATTTAAATGTACTTGTAGATTCCTTGGTTATACCATTATGACTCAAGG
CATCGGTAAGAAGAATCCAAAACAGGAAGCTGCACGTCAGATGTTGCTCTTGTTATCAGG
AGATGTTGAAACTAACCCTGGACCCGTTCAATCGCACCCCGTGTATTATCGCTACAACGA
CCCTAGATATACACGGTTGGAAAAAGCTATTGAACGTCGAGACGATAAAATTAAAACACT
AATTAAAGAGTTGCGTCGACAAATTAAAAATAGGAAAATTTACTCCCAAGGAATGTTTGA
TAAATTAACTAAACAAATTTCTGATGGGATAAAAGATGGTGTTGGCTCTGAACAGATGAA
TGGAAATTTGACTCGTATTTGTGATTTCCTAGAGAACACTCTTCCTGGGTTACAAGCAAA
TATTCAAGCCACTGTGATTGATACAACAGACAAATATGTTTCTTTAAAAGAAGATATTAT
GAAGATTGTTTTAGTGATAT
>AL7       
TGAGGCACCTGTATTTAAATGTACTTGTAGATTTCTTGATTATACCATTATGACTCAAGG
CATCGGTAAGAAGAATCCGAAACAGGAAGCTGCGCGTCAAATGTTGCTCTTGTTATCAGG
AGATGTTGAGACTAACCCTGGACCCGTTCAATCGCGCCCCGTGTATTATCGCTACAACGA
CCCTAGATATACACGGTTGGAAAAAGCTATTGAACGTCGAGACGATAAAATTAAAACATT
AATTAAAGAGTTGCGTCGACAAATCAAAAATCGGAAAATTTATTCCCAAGGAATGTTTGA
TAAATTAACTAAACAAATTTCTGATGGGATAAAAGATGGTGTTGGCTCTGAACAGATGAA
TGGAAATTTGACTCGTATTTGTGATTTCCTAGAGAACACTCTTCCTGGGTTACAAGCAAA
TATTCAAGCCACTGTGATTGATACAACAGACAAATATGTTTCTTTAAAAGAAGATATTAT
GAAGATTGTTTTAGTGATAT
>Baf153    
TGAGGCACCTGTATTTAAATGTACTTGTAGATTTCTTGGTTATACCATTATGACTCAAGG
CATCGGTAAGAAGAATCCGAAACAGGAAGCTGCGCGTCAGATGTTGCTCTTGTTATCAGG
AGATGTTGAGACTAACCCTGGACCCGTTCAATCGCGCCCCGTGTATTATCGCTACAACGA
CCCTAGATATACACGGTTGGAAAAAGCTATTGAACGTCGAGACGATAAAATTAAAACATT
GATTAAAGAGTTGCGTCGACAAATCAAAAATCGGAAAATTTATTCCCAAGGAATGTTTGA
TAAATTAACTAAACAAATTTCTGATGGGATAAAAGATGGTGTTGGCTCTGAACAGATGAA
TGGAAATTTAACTCGTATTTGTGATTTCCTAGAGAATACTCTTCCCGGGTTACAAGCAAA
TATTCAAGCCACTGTGATTGATACAACAGACAGATGTGTTTCTTTAAAAGAAGATATCAT
GAAGATTGTTTTAGTTATAT
>Bam73_H   
TGAGGCACCTGTATTTAAATGTACTTGTAGATTTCTTGGTTATACCATTATGACTCAAGG
CATCGGTAAGAAGAATCCGAAACAGGAAGCTGCGCGTCAAATGTTGCTCTTGTTATCAGG
AGATGTTGAGACTAACCCTGGACCCGTTCAATCGCGCCCCGTGTATTATCGCTACAACGA
CCCTAGATATACACGGTTGGAAAAAGCTATTGAACGTCGAGACGATAAAATTAAAACATT
AATTAAAGAGTTGCGTCGACAAATCAAAAATCGGAAAATTTATTCCCAAGGAATGTTTGA
TAAATTAACTAAACAAATTTCTGATGGGATAAAAGATGGTGTTGGCTCTGAACAGATGAA
TGGAAATTTGACTCGTATTTGTGATTTCCTAGAGAACACTCTTCCTGGGTTACAAGCAAA
TATTCAAGCCACTGTGATTGATACAACAGACAAATATGTTTCTTTAAAAGAAGATATTAT
GAAGATTGTTTTAGTGATAT
>Bam73_L   
TGAGGCACCTGTATTTAAATGTACTTGTAGATTCCTTGGTTATACCATTATGACTCAAGG
CATCGGTAAGAAGAATCCGAAACAGGAAGCTGCACGTCAGATGTTGCTCTTGTTATCAGG
AGATGTTGAAACTAACCCTGGACCCGTTCAATCGCGCCCCGTGTATTATCGCTACAACGA
CCCTAGATATACACGGTTGGAAAAAGCTATTGAACGTCGAGACGATAAAATTAAAACATT
GATTAAAGAGTTGCGTCGACAAATCAAAAATAGGAAAATTTATTCCCAAGGAATGTTTGA
TAAATTAACTAAACAAATTTCTGATGGGATAAAAGATGGTGTTGGCTCTGAACAGATGAA
TGGAAATTTGACTCGTATTTGTGATTTCCTAGAGAATACTCTTCCCGGGTTACAAGCAAA
TATCCAAGCCACTGTGATTGATACAACAGACAGGTGTGTTTCTTTAAAAGAAGATATCAT
GAAGATTGTTTTAGTGATAT
>mel15_H   
TGAGGCACCTGTATTTAAATGTACTTGTAGATTTCTTGATTATACCATTATGACTCAAGG
CATCGGTAAGAAGAATCCGAAACAGGAAGCTGCGCGTCAAATGTTGCTCTTGTTATCAGG
AGATGTTGAGACTAACCCTGGACCCGTTCAATCGCGCCCCGTGTATTATCGCTACAACGA
CCCTAGATATACACGGTTGGAAAAAGCTATTGAACGTCGAGACGATAAAATTAAAACATT
AATTAAAGAGTTGCGTCGACAAATCAAAAATCGGAAAATTTATTCCCAAGGAATGTTTGA
TAAATTAACTAAACAAATTTCTGATGGGATAAAAGATGGTGTTGGCTCTGAACAGATGAA
TGGAAATTTGACTCGTATTTGTGATTTCCTAGAGAACACTCTTCCTGGGTTACAAGCAAA
TATTCAAGCCACTGTGATTGATACAACAGACAAATATGTTTCTTTAAAAGAAGATATTAT
GAAGATTGTTTTAGTGATAT
>mel15_L   
TGAGGCACCTGTATTTAAATGTACTTGTAGATTTCTTGGTTATACCATTATGACTCAAGG
CATCGGTAAGAAGAATCCGAAACAGGAAGCTGCACGTCAGATGTTGCTCTTGTTATCAGG
AGATGTTGAAACTAACCCTGGACCCGTTCAATCGCGCCCCGTGTATTATCGCTACAACGA
CCCTAGATATACACGGTTGGAAAAAGCTATTGAACGTCGAGACGATAAAATTAAAACACT
AATTAAAGAGTTGCGTCGACAAATCAAAAATAGGAAAATTTATTCCCAAGGAATGTTTGA
TAAATTAACTAAACAAATTTCTGATGGGATAAAAGATGGTGTTGGCTCTGAACAGATGAA
TGGAAATTTGACTCGTATTTGTGATTTCCTAGAGAATACTCTTCCCGGGTTACAAGCAAA
TATTCAAGCCACTGTGATTGATACAACAGACAAGTGTGTTTCTTTAAAAGAAGATATTAT
GAAGATTGTTTTAGTGATAT
>Ez10      
CGAGGCACCTGTATTTAAATGTACTTGTAGATTCCTTGGTTATACCATTATAATTCAAGG
CATCGGTAAGAAGAATCCGAAACAGGAAGCTGCACGTCAGATGTTGCTCTTGTTATCAGG
AGATGTTGAAACTAACCCTGGACCCGTTCAATCGCGCCCCGTGTATTATCGCTACAACGA
CCCTAGATATACACGGTTGGAAAAAGCTATTGAACGTCGAGACGATAAAATTAAAACACT
AATTAAAGAGTTGCGTCGACAAATCAAAAATAGGAAAATTTATTCCCAAGGGATGTTTGA
TAAATTAACTAAACAAATTTCTGATGGGATAAAAGATGGTGTTGGCTCTGAACAGATGAA
TGGAAATTTGACTCGTATTTGTGATTTCCTAGAGAACACTCTCCCTGGGTTACAAGCAAA
TATTCAAGCCACTGTGATTGATACAACAGACAAGTATGTTTCTTTAAAAGAAGATATTAT
GAAGATTGTTTTGGTGATAT
>FSP       
NNNNNNNNNNNNNNNNNNNNNNNNNNNNNNNNNNNNNNNNNNNNNCATTATGACTCAAGG
CATCGGTAAGAAGAATCCGAAACAGGAAGCTGCGCGTCAGATGTTGCTCTTGTTATCAGG
AGATGTTGAGACTAACCCTGGACCCGTTCAATCGCGCCCCGTGTATTATCGCTACAACGA
CCCTAGATATACACGGTTGGAAAAAGCTATTGAACGTCGAGACGATAAAATTAAAACATT
GATTAAAGAGTTGCGTCGACAAATCAAAAATCGGAAAATTTATTCCCAAGGAATGTTTGA
TAAATTAACTAAACAAATTTCTGATGGGATAAAAGATGGTGTTGGCTCTGAACAGATGAA
TGGAAATTTAACTCGTATTTGTGATTTCCTAGAGAATACTCTTCCCGGGTTACAAGCAAA
TATTCAAGCCACTGTGATTGATACAACAGACAGATGTGTTTCTTTAAAAGAAGATATCAT
GAANNNNNNNNNNNNNNNNN
>G69.45    
CGAGGCACCTGTATTTAAATGTACTTGTAGATTCCTTGGTTATACCATTATAATTCAAGG
CATCGGTAAGAAGAATCCGAAACAGGAAGCTGCACGTCAGATGTTGCTCTTGTTATCAGG
AGATGTTGAAACTAACCCTGGACCCGTTCAATCGCGCCCCGTGTATTATCGCTACAACGA
CCCTAGATATACACGGTTGGAAAAAGCTATTGAACGTCGAGACGATAAAATTAAAACACT
AATTAAAGAGTTGCGTCGACAAATCAAAAATAGGAAAATTTATTCCCAAGGGATGTTTGA
TAAATTAACTAAACAAATTTCTGATGGGATAAAAGATGGTGTTGGCTCTGAACAGATGAA
TGGAAATTTGACTCGTATTTGTGATTTCCTAGAGAACACTCTCCCTGGGTTACAAGCAAA
TATTCAAGCCACTGTGATTGATACAACAGACAAGTATGTTTCTTTAAAAGAAGATATTAT
GAAGATTGTTTTNNNNNNNN
>G96.232   
NNNNNNNNNNNNNNNNNNNNNNNNNNNNNNNNNNNNNNNNNNNNNNNNNNNNNTTCAAGG
CATCGGTAAGAAGAATCCGAAACAGGAAGCTGCACGTCAGATGTTGCTCTTGTTATCAGG
AGATGTTGAAACTAACCCTGGACCCGTTCAATCGCGCCCCGTGTATTATCGCTACAACGA
CCCTAGATATACACGGTTGGAAAAAGCTATTGAACGTCGAGACGATAAAATTAAAACACT
AATTAAAGAGTTGCGTCGACAAATCAAAAATAGGAAAATTTATTCCCAAGGGATGTTTGA
TAAATTAACTAAACAAATTTCTGATGGGATAAAAGATGGTGTTGGCTCTGAACAGATGAA
TGGAAATTTGACTCGTATTTGTGATTTCCTAGAGAACACTCTCCCTGGGTTACAAGCAAA
TATTCAAGCCACTGTGATTGATACAACAGACAAGTATGTTTCTTTAAAAGAAGATATTAT
GAAGNNNNNNNNNNNNNNNN
>HB2       
CGAGGCACCTGTATTTAAATGTACTTGTAGATTCCTTGGTTATACCATTATAACTCAAGG
CATCGGTAAGAAGAATCCGAAACAGGAAGCTGCACGTCAGATGTTGCTCTTGTTATCAGG
AGATGTTGAAACTAACCCTGGACCCGTTCAATCGCGCCCCGTGTATTATCGCTACAACGA
CCCTAGATATACACGGTTGGAAAAAGCTATTGAACGTCGAGACGATAAAATTAAAACACT
AATTAAAGAATTGCGTCGACAAATCAAAAATAGGAAAATTTATTCCCAAGGGATGTTTGA
TAAATTAACTAAACAAATTTCTGATGGGATAAAAGATGGTGTTGGCTCTGAACAGATGAA
TGGAAATTTGACTCGTATTTGTGATTTCCTAGAGAACACTCTCCCCGGGTTACAAGCAAA
TATTCAAGCCACTGTGATTGATACAACAGACAAGTATGTTTCTTTAAAAGAAGATATTAT
GAAGATTGTTTTGGTGATAT
>Hi99.18   
CGAGGCACCTGTATTTAAATGTACTTGTAGATTCCTTGGTTATACCATTATAACTCAAGG
CATCGGTAAGAAGAATCCGAAACAGGAAGCTGCACGTCAGATGTTGCTCTTGTTATCAGG
AGATGTTGAAACTAACCCTGGACCCGTTCAATCGCGCCCCGTGTATTATCGCTACAACGA
CCCTAGATATACACGGTTGGAAAAAGCTATTGAACGTCGGGACGATAAAATTAAAACACT
AATTAAAGAGTTGCGTCGACAAATCAAAAATAGGAAAATTTATTCCCAAGGGATGTTTGA
TAAATTAACTAAACAAATTTCTGATGGGATAAAAGATGGTGTTGGCTCTGAACAGATGAA
TGGAAATTTGACTCGTATTTGTGATTTCCTAGAGAACACTCTCCCCGGGTTACAAGCAAA
TATTCAAGCCACTGTGATTGATACAACAGACAAGTATGTTTCTTTAAAAGAAGATATTAT
GAAGATTGTTTTGGTGATAT
>KN134     
TGAGGCACCTGTATTTAAATGTACTTGTAGATTTCTTGGTTATACCATTATGACTCAAGG
CATCGGTAAGAAGAATCCGAAACAGGAAGCTGCGCGTCAGATGTTGCTCTTGTTATCAGG
AGATGTTGAGACTAACCCTGGACCCGTTCAATCGCGCCCCGTGTATTATCGCTACAACGA
CCCTAGATATACACGGTTGGAAAAAGCTATTGAACGTCGAGACGATAAAATTAAAACATT
GATTAAAGAGTTGCGTCGACAAATCAAAAATCGGAAAATTTATTCCCAAGGAATGTTTGA
TAAATTAACTAAACAAATTTCTGATGGGATAAAAGATGGTGTTGGCTCTGAACAGATGAA
TGGAAATTTAACTCGTATTTGTGATTTCCTAGAGGATACTTTTCCCGGGTTACAAGCAAA
TATTCAAGCCACTGTGATTGATACNNNNNNNNNNNNNNNNNNNNNNNNNNNNNNNNNNNN
NNNNNNNNNNNNNNNNNNNN
>Linz44    
CGAGGCACCTGTATTTAAATGTACTTGTAGATTCCTTGGTTATACCATTATAACTCAAGG
CATCGGTAAGAAGAATCCGAAACAGGAAGCTGCACGTCAGATGTTGCTCTTGTTATCAGG
AGATGTTGAAACTAACCCTGGACCCGTTCAATCGCGCCCCGTGTATTATCGCTACAACGA
CCCTAGATATACACGGTTGGAAAAAGCTATTGAACGTCGAGACGATAAAATTAAAACACT
AATTAAAGAATTGCGTCGACAAATCAAAAATAGGAAAATTTATTCCCAAGGGATGTTTGA
TAAATTAACTAAACAAATTTCTGATGGGATAAAAGATGGTGTTGGCTCTGAACAGATGAA
TGGAAATTTGACTCGTATTTGTGATTTCCTAGAGAACACTCTCCCCGGGTTACAAGCAAA
TATTCAAGCCACTGTGATTGATACAACAGACAAGTATGTTTCTTTAAAAGAAGATATTAT
GAAGATTGTTTTGGTGATAT
>RC18      
TGAGGCACCTGTATTTAAATGTACTTGTAGATTTCTTGGTTATACCATTATGACTCAAGG
CATCGGTAAGAAGAATCCGAAACAGGAAGCTGCGCGTCAGATGTTGCTCTTGTTATCAGG
AGATGTTGAGACTAACCCTGGACCCGTTCAATCGCGCCCCGTGTATTATCGCTACAACGA
CCCTAGATATACACGGTTGGAAAAAGCTATTGAACGTCGAGACGATAAAATTAAAACATT
GATTAAAGAGTTGCGTCGACAAATCAAAAATCGGAAAATTTATTCCCAAGGAATGTTTGA
TAAATTAACTAAACAAATTTCTGATGGGATAAAAGATGGTGTTGGCTCTGAACAGATGAA
TGGAAATTTAACTCGTATTTGTGATTTCCTAGAGAATACTCTTCCCGGGTTACAAGCAAA
TATTCAAGCCACTGTGATTGATACAACAGACAGATGTGTTTCTTTAAAAGAAGATATCAT
GAAGATTGTTTTAGTTATAT
>Tam11     
TGAGGCACCTGTATTTAAATGTACTTGTAGATTTCTTGGTTATACCATTATGACTCAAGG
CATCGGTAAGAAGAATCCGAAACAGGAAGCTGCGCGTCAGATGTTGCTCTTGTTATCAGG
AGATGTTGAGACTAACCCTGGACCCGTTCAATCGCGCCCCGTGTATTATCGCTACAACGA
CCCTAGATATACACGGTTGGAAAAAGCTATTGAACGTCGAGACGATAAAATTAAAACATT
GATTAAAGAGTTGCGTCGACAAATCAAAAATCGGAAAATTTATTCCCAAGGAATGTTTGA
TAAATTAACTAAACAAATTTCTGATGGGATAAAAGATGGTGTTGGCTCTGAACAGATGAA
TGGAAATTTAACTCGTATTTGTGATTTCCTAGAGAATACTCTTCCCGGGTTACAAGCAAA
TATCCAAGCCACTGTGATTGATACAACAGACAGATGTGTTTCTTTAAAAGAAGATATCAT
GAAGATTGTTTTAGTTATAT
>Tam15     
CGAGGCACCTGTATTTAAATGTACTTGTAGATTCCTTGGTTATACCATTATGACTCAAGG
CATCGGTAAGAAGAATCCAAAACAGGAAGCTGCACGTCAGATGTTGCTCTTGTTATCAGG
AGATGTTGAAACTAACCCTGGACCCGTTCAATCGCACCCCGTGTATTATCGCTACAACGA
CCCTAGATATACACGGTTGGAAAAAGCTATTGAACGTCGAGACGATAAAATTAAAACACT
AATTAAAGAGTTGCGTCGACAAATTAAAAATAGGAAAATTTACTCCCAAGGAATGTTTGA
TAAATTAACTAAACAAATTTCTGATGGGATAAAAGATGGTGTTGGCTCTGAACAGATGAA
TGGAAATTTGACTCGTATTTGTGATTTCCTAGAGAACACTCTTCCTGGGTTACAAGCAAA
TATTCAAGCCACTGTGATTGATACAACAGACAAATATGTTTCTTTAAAAGAAGATATTAT
GAAGATTGTTTTAGTGATAT
>Tana11    
TGAGGCACCTGTATTTAAATGTACTTGTAGATTTCTTGGTTATACCATTATGACTCAAGG
CATCGGTAAGAAGAATCCGAAACAGGAAGCTGCGCGTCAGATGTTGCTCTTGTTATCAGG
AGATGTTGAGACTAACCCTGGACCCGTTCAATCGCGCCCCGTGTATTATCGCTACAACGA
CCCTAGATATACACGGTTGGAAAAAGCTATTGAACGTCGAGACGATAAAATTAAAACATT
GATTAAAGAGTTGCGTCGACAAATCAAAAATCGGAAAATTTATTCCCAAGGAATGTTTGA
TAAATTAACTAAACAAATTTCTGATGGGATAAAAGATGGTGTTGGCTCTGAACAGATGAA
TGGAAATTTAACTCGTATTTGTGATTTCCTAGAGAATACTCTTCCCGGGTTACAAGCAAA
TATTCAAGCCACTGTGATTGATACAACAGACAGATGTGTTTCTTTAAAAGAAGATATCAT
GAAGATTGTTTTAGTTATAT
>ZW122     
CGAGGCACCTGTATTTAAATGTACTTGTAGATTCCTTGGTTATACCATTATAACTCAAGG
CATCGGTAAGAAGAATCCGAAACAGGAAGCTGCACGTCAGATGTTGCTCTTGTTATCAGG
AGATGTTGAAACTAACCCTGGACCCGTTCAATCGCGCCCCGTGTATTATCGCTACAACGA
CCCTAGATATACACGGTTGGAAAAAGCTATTGAACGTCGAGACGATAAAATTAAAACACT
AATTAAAGAATTGCGTCGACAAATCAAAAATAGGAAAATTTATTCCCAAGGGATGTTTGA
TAAATTAACTAAACAAATTTCTGATGGGATAAAAGATGGTGTTGGCTCTGAACAGATGAA
TGGAAATTTGACTCGTATTTGTGATTTCCTAGAGAACACTCTCCCCGGGTTACAAGCAAA
TATTCAAGCCACTGTGATTGATACAACAGACAAGTATGTTTCTTTAAAAGAAGATATTAT
GAAGATTGTTTTGGTGATAT
>ZW141   
TGAGGCACCTGTATTTAAATGTACTTGTAGATTTCTTGGTTATACCATTATGACTCAAGG
CATCGGTAAGAAGAATCCGAAACAGGAAGCTGCGCGTCAGATGTTGCTCTTGTTATCAGG
AGATGTTGAGACTAACCCTGGACCCGTTCAATCGCGCCCCGTGTATTATCGCTACAACGA
CCCTAGATATACACGGTTGGAAAAAGCTATTGAACGTCGAGACGATAAAATTAAAACATT
GATTAAAGAGTTGCGTCGACAAATCAAAAATCGGAAAATTTATTCCCAAGGAATGTTTGA
TAAATTAACTAAACAAATTTCTGATGGGATAAAAGATGGTGTTGGCTCTGAACAGATGAA
TGGAAATTTAACTCGTATTTGTGATTTCCTAGAGAATACTCTTCCCGGGTTACAAGCAAA
TATCCAAGCCACTGTGATTGATACAACAGACAGATGTGTTTCTTTAAAAGAAGATATCAT
GAAGATTGTTTTAGTTATAT
>PS94      
TGAGGCACCTGTATTTAAATGTACTTGTAGATTTCTTGGTTATACCATTATGACTCAAGG
CATCGGTAAGAAGAATCCGAAACAGGAAGCTGCGCGTCAGATGTTGCTCTTGTTATCAGG
AGATGTTGAGACTAACCCTGGACCCGTTCAATCGCGCCCCGTGTATTATCGCTACAACGA
CCCTAGATATACACGGTTGGAAAAAGCTATTGAACGTCGAGACGATAAAATTAAAACATT
GATTAAAGAGTTGCGTCGACAAATCAAAAATCGGAAAATTTATTCCCAAGGAATGTTTGA
TAAATTAACTAAACAAATTTCTGATGGGATAAAAGATGGTGTTGGCTCTGAACAGATGAA
TGGAAATTTAACTCGTATTTGTGATTTCCTAGAGAATACTCTTCCCGGGTTACAAGCAAA
TATTCAAGCCACTGTGATTGATACAACAGACAGATGTGTTTCTTTAAAAGAAGATATCAT
GAAGATTGTTTTAGTTATAT
>psjmg    
TGAGGCACCTGTATTTAAATGTACTTGTAGATTTCTTGGTTATACCATTATGACTCAAGG
CATCGGTAAGAAGAATCCGAAACAGGAAGCTGCGCGTCAAATGTTGCTCTTGTTATCAGG
AGATGTTGAGACTAACCCTGGACCCGTTCAATCGCGCCCCGTGTATTATCGCTACAACGA
CCCTAGATATACACGGTTGGAAAAAGCTATTGAACGTCGAGACGATAAAATTAAAACATT
AATTAAAGAGTTGCGTCGACAAATCAAAAATCGGAAAATTTATTCCCAAGGAATGTTTGA
TAAATTAACTAAACAAATTTCTGATGGGATAAAAGATGGTGTTGGCTCTGAACAGATGAA
TGGAAATTTGACTCGTATTTGTGATTTCCTAGAGAACACTCTTCCTGGGTTACAAGCAAA
TATTCAAGCCACTGTGATTGATACAACAGACAAATATGTTTCTTTAAAAGAAGATATTAT
GAAGATTGTTTTAGTGATAT
>vir      
CGAGGCACCTGTATTTAAATGTACTTGTAGATTCCTTGGTTATACCATTATAATTCAAGG
CATCGGTAAGAAGAATCCGAAACAGGAAGCTGCACGTCAGATGTTGCTCTTGTTATCAGG
AGATGTTGAAACTAACCCTGGACCCGTTCAATCGCGCCCCGTGTATTATCGCTACAACGA
CCCTAGATATACACGGTTGGAAAAAGCTATTGAACGTCGAGACGATAAAATTAAAACACT
AATTAAAGAGTTGCGTCGACAAATCAAAAATAGGAAAATTTATTCCCAAGGGATGTTTGA
TAAATTAACTAAACAAATTTCTGATGGGATAAAAGATGGTGTTGGCTCTGAACAGATGAA
TGGAAATTTGACTCGTATTTGTGATTTCCTAGAGAACACTCTCCCTGGGTTACAAGCAAA
TATTCAAGCCACTGTGATTGATACAACAGACAAGTATGTTTCTTTAAAAGAAGATATTAT
GAAGATTGTTTTGGTGATAT
>AkGB1     
CGAGGCACCTGTATTTAAATGTACTTGTAGATTCCTTGGTTATACCATTATAATTCAAGG
CATCGGTAAGAAGAATCCGAAACAGGAAGCTGCACGTCAGATGTTGCTCTTGTTATCAGG
AGATGTTGAAACTAACCCTGGACCCGTTCAATCGCGCCCCGTGTATTATCGCTACAACGA
CCCTAGATATACACGGTTGGAAAAAGCTATTGAACGTCGAGACGATAAAATTAAAACACT
AATTAAAGAGTTGCGTCGACAAATCAAAAATAGGAAAATTTATTCCCAAGGGATGTTTGA
TAAATTAACTAAACAAATTTCTGATGGGATAAAAGATGGTGTTGGCTCTGAACAGATGAA
TGGAAATTTGACTCGTATTTGTGATTTCCTAGAGAACACTCTTCCTGGGTTACAAGCAAA
TATTCAAGCCACTGTGATTGATACAACAGACAAGTATGTTTCTTTAAAAGAAGATATTAT
GAAGATTGTTTTGGTGATAT
>KN5       
TGAGGCACCTGTGTTTAAATGTACTTGTAGATTTCTTGGTTATACCATTATGACTCAAGG
CATCGGTAAGAAGAATCCGAAACAGGAAGCTGCGCGTCAGATGTTGCTCTTGTTATCAGG
AGATGTTGAGACTAACCCTGGACCCGTTCAATCGCGCCCCGTGTATTATCGCTACAACGA
CCCTAGATATACACGGTTGGAAAAAGCTATTGAACGTCGAGACGATAAAATTAAAACATT
GATTAAAGAGTTGCGTCGACAAATCAAAAATCGGAAAATTTATTCCCAAGGAATGTTTGA
TAAATTAACTAAACAAATTTCTGATGGGATAAAAGATGGTGTTGGCTCTGAACAGATGAA
TGGAAATTTAACTCGTATTTGTGATTTCCTAGAGAATACTCTTCCCGGGTTACAAGCAAA
TATCCAAGCCACTGTGATTGATACAACAGACAGATGTGTTTCTTTAAAAGAAGATATCAT
GAAGATTGTTTTAGTTATAT
>RG7       
CGAGGCACCTGTAGTTAAATGTACTTGTAGATTCCTTGGTTATACCATTATAATTCAAGG
CATCGGTAAGAAGAATCCGAAACAGGAAGCTGCACGTCAGATGTTGCTCTTGTTATCAGG
AGATGTTGAAACTAACCCTGGACCCGTTCAATCGCGCCCCGTGTATTATCGCTACAACGA
CCCTAGATATACACGGTTGGAAAAAGCTATTGAACGTCGAGACGATAAAATTAAAACACT
AATTAAAGAGTTGCGTCGACAAATCAAAAATAGGAAAATTTATTCCCAAGGGATGTTTGA
TAAATTAACTAAACAAATTTCTGATGGGATAAAAGATGGTGTTGGCTCTGAACAGATGAA
TGGAAATTTGACTCGTATTTGTGATTTCCTAGAGAACACTCTTCCTGGGTTACAAGCAAA
TATTCAAGCCACTGTGATTGATACAACAGACAAGTATGTTTCTTTAAAAGAAGATNNNNN
NNNNNNNNNNNNNNNNNNNN
>Safr10    
CGAGGCACCTGTATTTAAATGTACTTGTAGATTCCTTGGTTATACCATTATAACTCAAGG
CATCGGTAAGAAGAATCCGAAACAGGAAGCTGCACGTCAGATGTTGCTCTTGTTATCAGG
AGATGTTGAAACTAACCCTGGACCCGTTCAATCGCGCCCCGTGTATTATCGCTACAACGA
CCCTAGATATACACGGTTGGAAAAAGCTATTGAACGTCGAGACGATAAAATTAAAACACT
AATTAAAGAGTTGCGTCGACAAATCAAAAATAGGAAAATTTATTCCCAAGGGATGTTTGA
TAAATTAACTAAACAAATTTCTGATGGGATAAAAGATGGTGTTGGCTCTGAACAGATGAA
TGGAAATTTGACTCGTATTTGTGATTTCCTAGAGAACACTCTTCCTGGGTTACAAGCAAA
TATTCAAGCCACTGTGATNNNNNNNNNNNNNNNNNNNNNNNNNNNNNNNNNNNNNNNNNN
NNNNNNNNNNNNNNNNNNNN
